# Supplementary material for: Simultaneous Determination of Refractive Index and Thickness of Submicron Optical Polymer Films from Transmission Spectra
Source: Polymers (Basel). 2021 Jul 31;13(15):2545. doi: 10.3390/polym13152545 (PMC8348323; doi:10.3390/polym13152545)
Supplement: Supplementary file 1 [file polymers-13-02545-s001.zip]

Archive with 1 entries (1 files):
- polymers-1312341-supplementary.pdf
